# Supplementary material for: Dissecting the genetic architecture of yield-related traits by QTL mapping in maize
Source: Front Plant Sci. 2025 Aug 15;16:1624954. doi: 10.3389/fpls.2025.1624954 (PMC12394503; doi:10.3389/fpls.2025.1624954)
Supplement: Supplementary file 3 [file Table1.xlsx]

## Sheet: Sheet1
Supplementary Table S1. Statistical description of eight grain yield related traits in the three populations
Trait	Location				RIL			IB1			IB2
		KA105	KB024	SD650	Mean±SD	CV (%)	H2	Mean±SD	CV (%)	H2	Mean±SD	CV (%)	H2
ED	SY	4.12±0.15a	3.81±0.11b	4.36±0.12a	4.07±0.32	7.74	0.59	4.20±0.24	5.73	0.7	4.15±0.27	6.55	0.78
	WN	4.10±0.20b	3.76±0.18c	4.65±0.09a	3.75±0.46	12.27		4.57±0.26	5.6		4.38±0.24	5.54
	YaL	3.71±0.19b	3.66±0.26b	4.67±0.04a	3.54±0.38	10.74		4.17±0.26	6.28		4.27±0.24	5.72
	YuL	4.47±0.08b	4.55±0.05b	5.29±0.17a	4.50±0.39	8.62		4.94±0.29	5.87		4.98±0.27	5.45
EL	SY	12.22±0.67a	10.68±0.36b	12.53±1.17a	12.47±1.30	10.46	0.61	12.71±1.14	8.94	0.68	12.65±1.40	11.08	0.8
	WN	14.40±0.76b	13.58±1.34b	19.15±0.26a	14.04±1.67	11.88		17.08±1.26	7.39		17.52±1.45	8.26
	YaL	13.02±1.00b	12.32±0.35b	18.84±0.26a	13.32±1.84	13.82		16.42±1.31	7.99		16.50±1.47	8.93
	YuL	14.95±0.12b	14.64±0.28b	19.75±0.92a	14.92±1.61	10.79		17.16±1.23	7.18		17.67±1.43	8.1
ERN	SY	17.12±0.18a	16.20±0.52b	17.67±0.58a	15.87±1.99	12.52	0.73	16.47±1.40	8.53	0.77	16.40±1.28	7.79	0.71
	WN	14.84±1.08b	15.05±1.36ab	17.20±0.69a	13.76±1.74	12.65		16.61±1.17	7.05		16.66±1.24	7.47
	YaL	14.80±0.69b	15.60±1.23b	18.13±0.46a	13.68±2.20	16.08		16.09±1.30	8.1		16.93±1.36	8.02
	YuL	18.13±0.46a	17.73±0.23a	18.27±1.15a	16.97±2.10	12.37		17.83±1.34	7.52		18.24±1.36	7.45
KNR	SY	22.60±1.98b	19.85±0.98b	28.33±3.06a	21.22±4.03	18.98	0.55	30.07±4.09	13.61	0.51	28.49±4.46	15.65	0.71
	WN	20.50±5.72b	20.98±4.83b	37.80±1.22a	17.10±5.68	33.21		30.30±3.74	12.36		31.48±3.56	11.3
	YaL	20.73±2.27b	19.24±1.11b	36.13±2.14a	17.92±4.72	26.35		29.99±4.05	13.51		30.32±3.73	12.3
	YuL	28.73±0.12b	27.20±0.69b	41.33±1.67a	26.35±4.77	18.11		35.05±3.68	10.5		37.00±3.24	8.75
KL	SY	73.20±2.28b	67.50±0.58c	89.00±3.61a	74.53±5.92	7.94	0.56	87.26±4.73	5.42	0.62	81.85±5.79	7.08	0.75
	WN	75.17±3.71b	72.83±2.93b	89.67±2.52a	69.56±6.53	9.39		87.74±4.89	5.58		82.79±4.81	5.81
	YaL	74.33±3.79ab	71.50±3.11b	85.17±6.90a	70.29±8.23	11.71		83.06±5.59	6.73		83.35±4.67	5.61
	YuL	89.00±0.00b	91.00±2.83b	108.00±2.83a	86.94±6.98	8.02		99.43±3.99	4.01		98.97±4.78	4.83
KW	SY	51.20±1.48ab	50.00±2.83b	56.33±3.21a	55.06±4.45	8.09	0.65	57.31±3.22	5.61	0.89	55.48±3.42	6.17	0.88
	WN	58.17±1.60a	51.83±2.04b	58.67±1.53a	56.88±5.27	9.27		58.85±3.05	5.18		56.04±3.59	6.41
	YaL	57.67±4.04a	51.50±4.43a	58.00±1.41a	56.76±5.51	9.7		58.09±2.67	4.6		56.35±3.37	5.98
	YuL	57.00±1.41a	56.50±2.12a	61.00±0.00a	58.29±5.17	8.87		59.61±2.99	5.02		59.03±3.04	5.14
GYP	SY	67.20±7.82b	43.33±7.57c	145.50±3.79a	65.66±18.53	28.22	0.59	120.28±23.79	19.78	0.69	105.46±26.13	24.77	0.82
	WN	69.92±8.08b	60.50±7.86b	175.33±3.06a	38.73±21.19	54.72		136.69±23.73	17.36		122.50±24.61	20.09
	YaL	59.00±7.07b	50.67±6.43b	170.00±2.83a	38.59±19.78	51.26		101.13±21.73	21.49		110.20±22.45	20.37
	YuL	122.00±0.00b	108.50±9.19b	251.50±4.95a	109.83±26.79	24.39		180.57±25.37	14.05		195.47±30.07	15.38
HKW	SY	17.71±2.09b	16.60±0.93b	26.17±0.67a	20.00±3.77	18.86	0.71	23.16±2.52	10.87	0.81	21.70±2.87	13.25	0.82
	WN	28.04±0.95a	21.25±2.15b	29.00±1.23a	25.38±4.97	19.59		30.16±2.95	9.8		25.38±3.26	12.86
	YaL	23.22±1.30ab	19.45±2.42b	27.00±0.44a	21.06±3.85	18.29		23.99±2.14	8.9		23.79±2.48	10.42
	YuL	25.90±0.19b	26.28±1.96b	33.21±0.18a	26.36±4.68	17.76		29.69±2.77	9.34		29.62±3.27	11.05
Note: SD, standard deviation; CV, coefficient of variation; H2, broad-sense heritability; ED: ear diameter; EL: ear length; ERN: ear row number; KNR: kernel number per row; KL: kernel length; KW: kernel width; GYP: grain yield per plant; HKW: hundred kernel weight; SY, WN, YaL, YuL represent Sanya, Weinan, Yangling and Yulin environments, respectively. The same as below.
