# Supplementary material for: Dissecting the genetic architecture of yield-related traits by QTL mapping in maize
Source: Front Plant Sci. 2025 Aug 15;16:1624954. doi: 10.3389/fpls.2025.1624954 (PMC12394503; doi:10.3389/fpls.2025.1624954)
Supplement: Supplementary file 4 [file Table2.xlsx]

## Sheet: Sheet1
Supplementary Table S2. Genetic linkage map information for the RIL population
Chromosome	Length (cM)	Number of markers	Max interval (cM)	Average interval (cM)
1	730.95	775	12.77	0.94
2	704.74	700	7.08	1.01
3	511.59	538	10.22	0.95
4	475.9	507	8.67	0.94
5	423	366	10.73	1.16
6	368.16	410	8.85	0.9
7	374.31	327	9.91	1.14
8	358.4	315	10.94	1.14
9	413.86	369	12.06	1.12
10	279.61	248	10.73	1.13
Whole genome	4640.53	4555	12.77	1.04
Note: cM, centiMorgan
