# Supplementary material for: Dissecting the genetic architecture of yield-related traits by QTL mapping in maize
Source: Front Plant Sci. 2025 Aug 15;16:1624954. doi: 10.3389/fpls.2025.1624954 (PMC12394503; doi:10.3389/fpls.2025.1624954)
Supplement: Supplementary file 5 [file Table3.xlsx]

## Sheet: Sheet1
Supplementary Table S3. QTL mapping results of the RIL, IB1, IB2, and IBL populations
Pop	QTL	Trait	Site	Chromosome	Left marker (bp)	Right marker (bp)	LOD	LOD (A)	LOD (D)	PVE (%)	a-d	a+d	a	d	d/a
IB1	qED1-1	ED	Blue	1	8940867	15816108	16.1065	-	-	15.645	0.2259	-	-	-	-
IB1	qED1-1	ED	Yu	1	8940867	15816108	4.7219	-	-	7.4426	0.1669	-	-	-	-
IB1	qED1-2	ED	Blue	1	21199259	21468008	7.1266	-	-	6.1027	-0.1437	-	-	-	-
IB1	qERN1-3	ERN	Yu	1	294822556	296099255	5.475	-	-	11.0448	0.8889	-	-	-	-
IB1	qGYP1-1	GYP	WN	1	8940867	15816108	8.2618	-	-	11.3421	19.4781	-	-	-	-
IB1	qGYP1-2	GYP	Blue	1	14101487	14103501	14.0575	-	-	8.4069	-21.6223	-	-	-	-
IB1	qGYP1-3	GYP	Blue	1	14508542	15808068	21.1181	-	-	13.7967	28.0662	-	-	-	-
IB1	qHKW1-3	HKW	WN	1	224985737	224986117	3.6407	-	-	8.3655	1.6497	-	-	-	-
IB1	qED2-3	ED	WN	2	30959928	31508591	13.4226	-	-	8.307	-0.2791	-	-	-	-
IB1	qERN2-1	ERN	Ya	2	70596168	72434573	5.5814	-	-	4.9925	0.8722	-	-	-	-
IB1	qERN2-3	ERN	Ya	2	180466115	181178483	10.2267	-	-	10.3421	-1.2182	-	-	-	-
IB1	qHKW2-1	HKW	Ya	2	22918215	23125228	39.1461	-	-	4.5694	-4.6882	-	-	-	-
IB1	qKNR2-1	KNR	Yu	2	192310669	192649082	6.5672	-	-	9.2989	-2.8342	-	-	-	-
IB1	qKNR2-2	KNR	Yu	2	208363830	209282143	4.1863	-	-	5.8016	2.236	-	-	-	-
IB1	qED3-1	ED	Blue	3	35418860	44433522	3.6133	-	-	2.9999	-0.0993	-	-	-	-
IB1	qEL3-1	EL	Blue	3	22160070	22161510	6.484	-	-	4.4558	0.6868	-	-	-	-
IB1	qEL3-2	EL	Blue	3	28620671	28833763	5.8717	-	-	3.9694	0.6481	-	-	-	-
IB1	qEL3-3	EL	Blue	3	37774416	41041718	13.4933	-	-	9.9956	-1.0287	-	-	-	-
IB1	qGYP3-1	GYP	Blue	3	31469500	31482453	4.9406	-	-	2.5698	11.9209	-	-	-	-
IB1	qKNR3-2	KNR	Blue	3	31469500	31482453	3.9861	-	-	11.0095	1.6302	-	-	-	-
IB1	qKNR3-3	KNR	SY	3	38166933	38178788	4.1169	-	-	7.5886	2.3624	-	-	-	-
IB1	qGYP4-1	GYP	WN	4	167106891	167216220	3.9813	-	-	4.7948	-12.6738	-	-	-	-
IB1	qGYP4-2	GYP	WN	4	239284546	239300054	4.3625	-	-	5.2672	13.4474	-	-	-	-
IB1	qED5-2	ED	SY	5	80842405	80842627	7.6714	-	-	5.251	0.1999	-	-	-	-
IB1	qED5-3	ED	SY	5	84016197	86188675	13.1933	-	-	9.7112	-0.2713	-	-	-	-
IB1	qERN5-1	ERN	Ya	5	13062222	15338060	5.6797	-	-	5.2005	-0.8872	-	-	-	-
IB1	qED6-1	ED	Blue	6	152694027	153394754	3.8239	-	-	3.2197	-0.1042	-	-	-	-
IB1	qKW6-1	KW	Yu	6	158785674	160431782	3.6347	-	-	11.0116	-0.1745	-	-	-	-
IB1	qED7-1	ED	Yu	7	174544120	174579544	4.5037	-	-	7.21	-0.1642	-	-	-	-
IB1	qKL7-1	KL	WN	7	112658725	115289843	9.7629	-	-	10.4277	0.4356	-	-	-	-
IB1	qKL7-2	KL	WN	7	132139452	132199352	7.5525	-	-	7.4231	-0.3714	-	-	-	-
IB1	qED8-1	ED	Blue	8	4960100	5288102	5.3235	-	-	4.5057	0.1226	-	-	-	-
IB1	qED8-3	ED	Yu	8	14601654	14779649	4.9516	-	-	7.9404	0.1726	-	-	-	-
IB1	qED9-4	ED	Yu	9	153431431	153578777	5.2922	-	-	8.3893	0.1772	-	-	-	-
IB2	qED1-3	ED	Ya	1	224142817	224986117	3.6994	-	-	8.8308	-	0.1414	-	-	-
IB2	qED1-5	ED	Blue	1	290405923	291610878	5.5889	-	-	10.5754	-	0.1436	-	-	-
IB2	qEL1-1	EL	Blue	1	224142817	224986117	4.0212	-	-	9.7231	-	0.7012	-	-	-
IB2	qEL1-1	EL	Ya	1	224142817	224986117	4.9887	-	-	13.0223	-	1.0049	-	-	-
IB2	qERN1-3	ERN	Ya	1	294822556	296099255	4.2776	-	-	6.5017	-	0.8053	-	-	-
IB2	qGYP1-4	GYP	Ya	1	224142817	224986117	3.6925	-	-	9.2692	-	13.2207	-	-	-
IB2	qGYP1-5	GYP	Yu	1	290405923	291610878	4.1346	-	-	10.2064	-	17.4827	-	-	-
IB2	qGYP1-6	GYP	SY	1	293129784	293653616	3.8737	-	-	8.3467	-	15.2558	-	-	-
IB2	qGYP1-7	GYP	Blue	1	294822556	296099255	4.0618	-	-	9.0459	-	12.7983	-	-	-
IB2	qHKW1-1	HKW	Blue	1	195364887	195788187	4.0206	-	-	10.6891	-	1.5381	-	-	-
IB2	qHKW1-2	HKW	Yu	1	195803045	196568951	4.011	-	-	10.7468	-	2.0491	-	-	-
IB2	qHKW1-3	HKW	WN	1	224985737	224986117	3.991	-	-	9.0329	-	1.8791	-	-	-
IB2	qKL1-1	KL	Blue	1	195950455	198842092	3.8107	-	-	7.251	-	0.2117	-	-	-
IB2	qKL1-2	KL	SY	1	291862590	292827728	4.0051	-	-	9.7057	-	0.3606	-	-	-
IB2	qKW1-1	KW	Blue	1	195364887	195788187	4.3354	-	-	11.113	-	0.1894	-	-	-
IB2	qKW1-2	KW	Yu	1	195803045	196568951	5.3072	-	-	13.2263	-	0.2101	-	-	-
IB2	qKW1-3	KW	WN	1	197693254	198423261	4.1954	-	-	9.8753	-	0.2208	-	-	-
IB2	qKW1-4	KW	Ya	1	198684502	199346359	4.0413	-	-	9.7089	-	0.2073	-	-	-
IB2	qED2-2	ED	Yu	2	14908216	15981110	4.9416	-	-	8.4822	-	-0.174	-	-	-
IB2	qERN3-2	ERN	Yu	3	156194310	156540652	4.0706	-	-	11.0168	-	-0.7995	-	-	-
IB2	qERN3-4	ERN	WN	3	221433454	221570375	3.9038	-	-	8.1612	-	-0.7319	-	-	-
IB2	qERN3-5	ERN	Ya	3	229395955	229398797	4.2513	-	-	6.2999	-	-0.7935	-	-	-
IB2	qKL6-1	KL	WN	6	151114629	151390834	8.489	-	-	9.6755	-	-0.4345	-	-	-
IB2	qKL6-2	KL	WN	6	154069701	154071864	4.1268	-	-	4.3042	-	0.2882	-	-	-
IB2	qKW5-2	KW	SY	6	153129267	153390168	3.9623	-	-	5.9669	-	-0.2029	-	-	-
IB2	qED8-2	ED	SY	8	13915650	14779649	4.4422	-	-	7.5166	-	0.171	-	-	-
IB2	qKL9-2	KL	WN	9	18913420	19822637	4.632	-	-	4.8589	-	0.3016	-	-	-
IB2	qKL9-2	KL	Blue	9	18913420	19822637	3.9951	-	-	7.5722	-	0.2164	-	-	-
IBL	qEL1-2	EL	HN	1	279838467	280282037	20.022	19.9792	0.0428	6.1087	-	-	0.672	0.0505	0.0751488	A
IBL	qHKW1-4	HKW	Ya	1	262788724	262921747	6.4366	6.4345	0.002	3.0703	-	-	-0.749	-0.0139	0.0185581	A
IBL	qGYP1-1	GYP	PC	1	8940867	15816108	4.8751	3.5561	1.319	2.5636	-	-	6.2534	-5.5338	0.884927	D
IBL	qED1-1	ED	Blue	1	8940867	15816108	11.4981	4.337	7.1611	4.1915	-	-	0.0714	-0.0875	1.22549	OD
IBL	qED1-2	ED	Blue	1	21199259	21468008	5.8888	1.2788	4.61	1.7659	-	-	-0.0318	0.0711	2.23585	OD
IBL	qEL1-1	EL	Ya	1	224142817	224986117	4.6635	1.3341	3.3293	3.896	-	-	0.3084	0.4996	1.61997	OD
IBL	qGYP1-2	GYP	Blue	1	14101487	14103501	10.805	2.4985	8.3065	1.5113	-	-	-4.4025	12.0423	2.73533	OD
IBL	qGYP1-3	GYP	Blue	1	14508542	15808068	14.6012	5.8723	8.7289	2.4045	-	-	7.7145	-12.5742	1.62994	OD
IBL	qHKW1-1	HKW	Ya	1	195364887	195788187	4.6116	0.7092	3.9024	0.4277	-	-	0.3956	0.7374	1.864	OD
IBL	qHKW1-1	HKW	Blue	1	195364887	195788187	4.6958	0.9779	3.7179	3.5657	-	-	0.281	0.7067	2.51495	OD
IBL	qHKW1-7	HKW	HN	1	293653616	294074672	4.1931	0.0383	4.1548	3.0017	-	-	0.1011	0.9596	9.49159	OD
IBL	qKW1-2	KW	Yu	1	195803045	196568951	3.9566	1.5529	2.4037	3.7405	-	-	0.0582	0.0739	1.26976	OD
IBL	qED1-5	ED	Blue	1	290405923	291610878	4.3618	2.4136	1.9482	2.795	-	-	0.0566	0.0447	0.789753	PD
IBL	qEL2-1	EL	HN	2	38713757	39924044	4.8228	4.8041	0.0187	1.0102	-	-	0.2813	0.0362	0.128688	A
IBL	qHKW2-3	HKW	HN	2	82879035	125606397	4.8062	4.7464	0.0598	3.9852	-	-	0.773	0.1126	0.145666	A
IBL	qKW2-1	KW	Yu	2	70596168	72434573	4.2716	4.2317	0.0399	3.4599	-	-	0.0987	0.0093	0.0942249	A
IBL	qKW2-2	KW	HN	2	82879035	125606397	4.18	4.1498	0.0302	3.7588	-	-	0.0998	0.0079	0.0791583	A
IBL	qERN2-3	ERN	Ya	2	180466115	181178483	7.9953	2.8814	5.1139	2.1282	-	-	-0.4288	0.5142	1.19916	D
IBL	qED2-3	ED	PC	2	30959928	31508591	9.6057	3.8633	5.7425	2.242	-	-	-0.0778	0.1139	1.46401	OD
IBL	qERN2-1	ERN	Ya	2	70596168	72434573	6.2611	0.6942	5.5669	0.4662	-	-	0.1124	-0.5438	4.83808	OD
IBL	qHKW2-1	HKW	Ya	2	22918215	23125228	35.9482	7.79	28.1581	4.7486	-	-	-1.0923	2.3711	2.17074	OD
IBL	qKNR2-1	KNR	Yu	2	192310669	192649082	7.0562	1.078	5.9782	2.1485	-	-	-0.5788	1.6157	2.79147	OD
IBL	qED3-2	ED	HN	3	212262265	212513074	4.6557	0.5198	4.1359	0.8255	-	-	-0.0335	-0.0903	2.69552	OD
IBL	qED3-3	ED	Blue	3	224531335	224532115	4.0554	0.2896	3.7658	0.8351	-	-	-0.0124	-0.0623	5.02419	OD
IBL	qEL3-3	EL	Blue	3	37774416	41041718	7.6405	3.1862	4.4543	1.9124	-	-	-0.2962	0.4219	1.42438	OD
IBL	qERN3-1	ERN	Yu	3	151656366	153337413	4.0297	3.74	0.2897	2.9626	-	-	-0.3279	0.1156	0.352547	PD
IBL	qKL4-1	KL	Blue	4	239888887	239891376	4.307	0.4576	3.8494	3.3316	-	-	-0.0492	-0.1511	3.07114	OD
IBL	qERN5-2	ERN	Yu	5	142518180	155295395	4.7672	4.6825	0.0847	3.517	-	-	-0.3726	-0.0645	0.173108	A
IBL	qERN5-4	ERN	Ya	5	204570320	204595138	22.9598	22.441	0.5188	1.887	-	-	1.3589	0.1554	0.114357	A
IBL	qERN5-5	ERN	Ya	5	204579349	205209414	26.2778	25.6055	0.6724	2.3356	-	-	-1.3518	0.1729	0.127904	A
IBL	qED5-2	ED	HN	5	80842405	80842627	6.9492	1.2101	5.7391	1.555	-	-	0.0521	-0.1087	2.08637	OD
IBL	qED5-3	ED	HN	5	84016197	86188675	8.8146	3.8818	4.9328	3.4071	-	-	-0.0816	0.0987	1.20956	OD
IBL	qERN5-1	ERN	Ya	5	13062222	15338060	4.5062	1.3918	3.1144	0.9904	-	-	-0.3002	0.391	1.30247	OD
IBL	qED6-1	ED	Ya	6	152694027	153394754	3.9914	0.6633	3.3281	3.0458	-	-	-0.0377	0.0793	2.10345	OD
IBL	qKL6-1	KL	PC	6	151114629	151390834	8.4785	1.7241	6.7544	2.6341	-	-	-0.0749	-0.236	3.15087	OD
IBL	qERN6-2	ERN	Yu	6	163137427	163195337	4.5206	3.2727	1.2479	4.1981	-	-	0.313	-0.246	0.785942	PD
IBL	qED7-1	ED	Yu	7	174544120	174579544	4.5688	0.8475	3.7214	1.7439	-	-	-0.0492	0.0941	1.9126	OD
IBL	qKL7-1	KL	PC	7	112658725	115289843	7.4565	2.5046	4.9518	2.9344	-	-	0.1244	-0.194	1.55949	OD
IBL	qKL7-2	KL	PC	7	132139452	132199352	5.8654	1.9487	3.9167	2.4505	-	-	-0.0675	0.1766	2.6163	OD
IBL	qED8-3	ED	Yu	8	14601654	14779649	4.226	1.7267	2.4993	2.4198	-	-	0.0706	-0.0755	1.06941	D
IBL	qED8-2	ED	HN	8	13915650	14779649	4.5389	1.4643	3.0746	1.5039	-	-	0.0594	0.0761	1.28114	OD
IBL	qEL9-2	EL	HN	9	132177596	134335091	4.9753	4.8737	0.1015	1.341	-	-	0.3221	-0.0809	0.251164	PD
IBL	qKL9-2	KL	PC	9	18913420	19822637	4.0306	2.2894	1.7412	2.9439	-	-	0.1431	0.1141	0.797345	PD
RIL	qHKW1-4	HKW	Ya	1	262788724	262921747	12.9598	-	-	11.29	-	-	-1.6816	-	-
RIL	qERN1-1	ERN	Yu	1	217401285	222202196	4.0581	-	-	3.5697	-	-	-0.4426	-	-
RIL	qED1-6	ED	Blue	1	295087168	295140812	3.7459	-	-	7.4376	-	-	0.0703	-	-
RIL	qED1-4	ED	Yu	1	275977244	278194220	4.2433	-	-	6.1677	-	-	0.1122	-	-
RIL	qEL1-3	EL	Yu	1	281780162	284572766	4.4021	-	-	7.1336	-	-	0.4569	-	-
RIL	qERN1-2	ERN	Yu	1	279438061	279477331	5.4752	-	-	5.0542	-	-	0.5363	-	-
RIL	qHKW1-5	HKW	HN	1	267015858	267018112	4.2137	-	-	7.064	-	-	0.9588	-	-
RIL	qHKW1-6	HKW	Ya	1	268404179	269093666	6.7028	-	-	5.138	-	-	1.1337	-	-
RIL	qEL1-2	EL	HN	1	279838467	280282037	39.8946	-	-	25.3007	-	-	1.2666	-	-
RIL	qERN2-2	ERN	Blue	2	156962570	160258314	5.2196	-	-	8.8747	-	-	-0.4651	-	-
RIL	qED2-1	ED	Ya	2	13871251	14279051	3.6362	-	-	5.2044	-	-	-0.0936	-	-
RIL	qED2-4	ED	HN	2	217217145	217681881	4.0158	-	-	5.5294	-	-	0.0761	-	-
RIL	qKW2-3	KW	Yu	2	217762761	217765334	4.904	-	-	7.4025	-	-	0.1228	-	-
RIL	qKL2-1	KL	HN	2	9018940	11211480	3.6731	-	-	6.7774	-	-	0.1587	-	-
RIL	qKW2-1	KW	Yu	2	64511708	72434573	8.2242	-	-	13.0475	-	-	0.163	-	-
RIL	qKW2-2	KW	HN	2	82879035	125606397	8.2168	-	-	16.0696	-	-	0.1819	-	-
RIL	qEL2-2	EL	Blue	2	40769252	43831471	4.995	-	-	9.2724	-	-	0.362	-	-
RIL	qEL2-1	EL	HN	2	38713757	39924044	9.5634	-	-	3.9092	-	-	0.4991	-	-
RIL	qHKW2-4	HKW	PC	2	145265362	145269300	3.898	-	-	8.7825	-	-	1.2254	-	-
RIL	qHKW2-3	HKW	Blue	2	82879035	110175447	7.3488	-	-	14.3823	-	-	1.2922	-	-
RIL	qHKW2-3	HKW	HN	2	82879035	125606397	9.4822	-	-	17.108	-	-	1.4918	-	-
RIL	qHKW2-2	HKW	Yu	2	70596168	72434573	6.8976	-	-	11.4574	-	-	1.6456	-	-
RIL	qHKW3-1	HKW	Yu	3	40418370	43433535	3.9646	-	-	6.4173	-	-	-1.2229	-	-
RIL	qERN3-1	ERN	Yu	3	151656366	153337413	7.4658	-	-	7.0343	-	-	-0.627	-	-
RIL	qEL3-4	EL	Yu	3	134896755	135118064	3.8365	-	-	6.1653	-	-	-0.418	-	-
RIL	qERN3-3	ERN	Blue	3	213472135	213879268	3.8007	-	-	6.3248	-	-	-0.3967	-	-
RIL	qKNR3-1	KNR	HN	3	20649898	22161510	4.2319	-	-	7.3337	-	-	1.0997	-	-
RIL	qHKW4-1	HKW	Yu	4	19138420	21610894	5.3141	-	-	8.6849	-	-	-1.4573	-	-
RIL	qHKW4-3	HKW	Blue	4	152826691	153286287	4.5606	-	-	8.574	-	-	-0.9937	-	-
RIL	qHKW4-2	HKW	HN	4	76693229	125353992	4.1497	-	-	6.7525	-	-	-0.9412	-	-
RIL	qKW4-1	KW	Yu	4	118961129	122706540	4.5012	-	-	6.9307	-	-	-0.1199	-	-
RIL	qERN4-1	ERN	Yu	4	50001298	66519256	6.9473	-	-	6.3178	-	-	0.591	-	-
RIL	qKNR4-1	KNR	Yu	4	160010418	160983248	4.2434	-	-	9.3982	-	-	1.3921	-	-
RIL	qERN5-5	ERN	Ya	5	204579349	205209414	52.2443	-	-	8.9878	-	-	-3.0118	-	-
RIL	qKNR5-1	KNR	Yu	5	204570320	204579349	3.5898	-	-	7.8274	-	-	-1.2677	-	-
RIL	qERN5-2	ERN	Yu	5	142518180	143047767	9.4923	-	-	8.9993	-	-	-0.7011	-	-
RIL	qERN5-3	ERN	HN	5	164897652	167469526	4.9666	-	-	9.4167	-	-	-0.648	-	-
RIL	qERN5-3	ERN	Blue	5	164897652	167469526	5.9454	-	-	10.8887	-	-	-0.5175	-	-
RIL	qED5-5	ED	Ya	5	174434150	176085344	3.7627	-	-	5.428	-	-	-0.0956	-	-
RIL	qED5-4	ED	HN	5	166441443	167819042	5.4164	-	-	7.8953	-	-	-0.0917	-	-
RIL	qED5-1	ED	HN	5	7534156	7591765	5.1129	-	-	7.3889	-	-	0.0885	-	-
RIL	qKW5-1	KW	Blue	5	11506377	11611314	3.7627	-	-	7.9321	-	-	0.0983	-	-
RIL	qKW5-3	KW	Yu	5	157009166	161532572	4.7063	-	-	6.9708	-	-	0.1186	-	-
RIL	qKW5-3	KW	HN	5	157009166	161532572	5.0954	-	-	8.8122	-	-	0.1353	-	-
RIL	qEL5-1	EL	Ya	5	74930114	80447709	3.8765	-	-	9.5364	-	-	0.5152	-	-
RIL	qERN5-4	ERN	Ya	5	204570320	204595138	44.6301	-	-	6.6011	-	-	2.5868	-	-
RIL	qKW6-1	KW	Yu	6	160192345	161422957	4.1837	-	-	6.2697	-	-	-0.1123	-	-
RIL	qERN6-1	ERN	Blue	6	161426590	161751005	4.5149	-	-	7.5928	-	-	0.429	-	-
RIL	qERN6-1	ERN	HN	6	160533081	161426590	3.8022	-	-	6.7413	-	-	0.544	-	-
RIL	qERN6-2	ERN	Yu	6	163137427	163195337	6.5072	-	-	5.7875	-	-	0.5672	-	-
RIL	qKNR6-1	KNR	HN	6	158537998	158638321	3.8025	-	-	6.5836	-	-	1.042	-	-
RIL	qKW7-1	KW	Yu	7	20213156	21590264	5.4502	-	-	8.394	-	-	-0.1299	-	-
RIL	qGYP8-1	GYP	HN	8	172564440	173208005	3.8702	-	-	6.896	-	-	-4.637	-	-
RIL	qEL8-1	EL	Yu	8	75162632	75165332	4.4806	-	-	7.3236	-	-	-0.4576	-	-
RIL	qEL8-2	EL	Blue	8	115725693	117603060	5.2606	-	-	9.6951	-	-	-0.369	-	-
RIL	qERN8-1	ERN	Yu	8	8415847	8588205	5.2073	-	-	4.5883	-	-	0.5004	-	-
RIL	qEL9-1	EL	HN	9	98761694	99568122	4.417	-	-	1.7308	-	-	-0.3316	-	-
RIL	qED9-2	ED	Blue	9	9159390	9480591	4.6592	-	-	9.377	-	-	0.0791	-	-
RIL	qED9-3	ED	Blue	9	149807164	151542783	4.9994	-	-	10.7928	-	-	0.0849	-	-
RIL	qED9-1	ED	HN	9	7961096	8131029	5.3924	-	-	7.704	-	-	0.0898	-	-
RIL	qKL9-1	KL	HN	9	7961096	8131029	6.2146	-	-	11.1274	-	-	0.2024	-	-
RIL	qEL9-2	EL	HN	9	132177596	134335091	9.5449	-	-	4.3045	-	-	0.5229	-	-
RIL	qHKW9-1	HKW	HN	9	9320833	9652686	3.9818	-	-	6.4887	-	-	0.9157	-	-
RIL	qKNR10-1	KNR	HN	10	8936721	9288089	5.0507	-	-	9.0464	-	-	1.2227	-	-
RIL	qGYP10-1	GYP	HN	10	9917312	14685839	6.8683	-	-	13.4251	-	-	6.5573	-	-
Note: ED: ear diameter; EL: ear length; ERN: ear row number; KNR: kernel number per row; KL: kernel length; KW: kernel width; GYP: grain yield per plant; HKW: hundred kernel weight; SY, WN, YaL, and YuL represent Sanya, Weinan, Yangling, and Yulin environments, respectively; PVE: phenotypic variance explained.
