# Supplementary material for: Dissecting the genetic architecture of yield-related traits by QTL mapping in maize
Source: Front Plant Sci. 2025 Aug 15;16:1624954. doi: 10.3389/fpls.2025.1624954 (PMC12394503; doi:10.3389/fpls.2025.1624954)
Supplement: Supplementary file 6 [file Table4.xlsx]

## Sheet: Sheet1
Supplementary Table S4. Information for the 20 candidate genes.
Gene ID (V3)	Gene ID (V4)	Chr	UniProt ID	Protein Information
GRMZM2G062841	Zm00001d027648	1	A0A1D6JNI4	Tankyrase 1
GRMZM2G060857	Zm00001d015389	5	A0A1D6H1K5	tfce1 - tubulin-folding cofactor E1
GRMZM2G358279	Zm00001d027683	1	B4G0Z0	Tetratricopeptide repeat (TPR)-like superfamily protein
GRMZM5G817934	Zm00001d034159	1	A0A1D6L5U6	SWIB complex BAF60b domain-containing protein
GRMZM2G064503	Zm00001d034577	1	A0A1D6L8V9	Uncharacterized protein
GRMZM2G415343	Zm00001d027637	1	A0A1D6JNH1	Uncharacterized protein
GRMZM2G091916	Zm00001d027838	1	B4F9T1	SET domain protein 35
GRMZM2G113174	Zm00001d027633	1	A0A1D6JNF8	Uncharacterized protein
GRMZM2G005998	Zm00001d015367	5	B4FVX7	Uncharacterized protein
GRMZM2G012224	Zm00001d034547	1	B6TPA2	Uncharacterized protein
GRMZM5G882418	Zm00001d034727	1	C0P541	Pectin lyase-like superfamily protein
GRMZM2G417455	Zm00001d027803	1	A0A1D6JPR9	Beta-galactosidase
GRMZM2G017882	Zm00001d015394	5	A0A1D6H1K9	PLATZ-transcription factor 8
GRMZM2G099334	Zm00001d016653	5	Q6VGS4	WD repeat-containing protein LWD1
GRMZM2G026117	Zm00001d015366	5	A0A1D6H1H5	camouflage1
GRMZM2G458533	Zm00001d034734	1	Zm00001d034734	Nucleic acid-binding proteins superfamily
GRMZM2G470438	Zm00001d027801	1	A0A1D6JPQ3	DNA topoisomerase 3-alpha
GRMZM2G176141	Zm00001d005740	2	B7ZYD8	bhlh138 - bHLH-transcription factor 138
GRMZM2G164314	Zm00001d016505	5	A0A1D6H8A4	F-box protein
GRMZM5G898735	Zm00001d003913	2	A0A1D6ECA9	hcf106 - high chlorophyll fluorescence106
