# Supplementary material for: Dissecting the genetic architecture of yield-related traits by QTL mapping in maize
Source: Front Plant Sci. 2025 Aug 15;16:1624954. doi: 10.3389/fpls.2025.1624954 (PMC12394503; doi:10.3389/fpls.2025.1624954)
Supplement: Supplementary file 7 [file Table5.xlsx]

## Sheet: Sheet1
Supplementary Table S5. Zm00001d005740 and their Interacting Partners
Source	Target
Zm00001d005740	Zm00001d039470
Zm00001d005740	Zm00001d026427
Zm00001d005740	Zm00001d037518
Zm00001d005740	Zm00001d037979
Zm00001d005740	Zm00001d030627
Zm00001d005740	Zm00001d043478
Zm00001d005740	Zm00001d047516
Zm00001d005740	Zm00001d034191
Zm00001d005740	Zm00001d021642
Zm00001d005740	Zm00001d029340
Zm00001d005740	Zm00001d008597
Zm00001d005740	Zm00001d048859
Zm00001d005740	Zm00001d020037
Zm00001d005740	Zm00001d007277
Zm00001d005740	Zm00001d043273
Zm00001d005740	Zm00001d009097
Zm00001d005740	Zm00001d051235
Zm00001d005740	Zm00001d044355
Zm00001d005740	Zm00001d030834
Zm00001d005740	Zm00001d043164
Zm00001d005740	Zm00001d021453
Zm00001d005740	Zm00001d040381
Zm00001d005740	Zm00001d029950
Zm00001d005740	Zm00001d035506
Zm00001d005740	Zm00001d045157
Zm00001d005740	Zm00001d005919
Zm00001d005740	Zm00001d017089
Zm00001d005740	Zm00001d025233
Zm00001d005740	Zm00001d041753
Zm00001d005740	Zm00001d023456
Zm00001d005740	Zm00001d046722
Zm00001d005740	Zm00001d049684
Zm00001d005740	Zm00001d028169
Zm00001d005740	Zm00001d023349
Zm00001d005740	Zm00001d032672
Zm00001d005740	Zm00001d038087
Zm00001d005740	Zm00001d011928
Zm00001d005740	Zm00001d052981
Zm00001d005740	Zm00001d012517
Zm00001d005740	Zm00001d032194
Zm00001d005740	Zm00001d029260
Zm00001d005740	Zm00001d023439
Zm00001d005740	Zm00001d047878
Zm00001d005740	Zm00001d053011
Zm00001d005740	Zm00001d049938
Zm00001d005740	Zm00001d034507
Zm00001d005740	Zm00001d047979
Zm00001d005740	Zm00001d037120
Zm00001d005740	Zm00001d037729
Zm00001d005740	Zm00001d035439
Zm00001d005740	Zm00001d037086
Zm00001d005740	Zm00001d052112
Zm00001d005740	Zm00001d023279
Zm00001d005740	Zm00001d033112
Zm00001d005740	Zm00001d011812
Zm00001d005740	Zm00001d033379
Zm00001d005740	Zm00001d043218
Zm00001d005740	Zm00001d011615
Zm00001d005740	Zm00001d035097
Zm00001d005740	Zm00001d030900
Zm00001d005740	Zm00001d028669
Zm00001d005740	Zm00001d007768
Zm00001d005740	Zm00001d047637
Zm00001d005740	Zm00001d005843
Zm00001d005740	Zm00001d051344
Zm00001d005740	Zm00001d043497
Zm00001d005740	Zm00001d044081
Zm00001d005740	Zm00001d024166
Zm00001d005740	Zm00001d028039
Zm00001d005740	Zm00001d019462
Zm00001d005740	Zm00001d045721
Zm00001d005740	Zm00001d018260
Zm00001d005740	Zm00001d010040
Zm00001d005740	Zm00001d039218
Zm00001d005740	Zm00001d052442
Zm00001d005740	Zm00001d029852
Zm00001d005740	Zm00001d029647
Zm00001d005740	Zm00001d037728
Zm00001d005740	Zm00001d012474
Zm00001d005740	Zm00001d013705
Zm00001d005740	Zm00001d015394
Zm00001d005740	Zm00001d025762
Zm00001d005740	Zm00001d014521
Zm00001d005740	Zm00001d031751
Zm00001d005740	Zm00001d048301
Zm00001d005740	Zm00001d025342
Zm00001d005740	Zm00001d037388
Zm00001d005740	Zm00001d046890
Zm00001d005740	Zm00001d022295
Zm00001d005740	Zm00001d006237
Zm00001d005740	Zm00001d023630
Zm00001d005740	Zm00001d044420
Zm00001d005740	Zm00001d041334
Zm00001d005740	Zm00001d023000
Zm00001d005740	Zm00001d013166
Zm00001d005740	Zm00001d050368
Zm00001d005740	Zm00001d013603
Zm00001d005740	Zm00001d023134
Zm00001d005740	Zm00001d036588
Zm00001d005740	Zm00001d016529
Zm00001d005740	Zm00001d010936
Zm00001d005740	Zm00001d032621
Zm00001d005740	Zm00001d028075
Zm00001d005740	Zm00001d016601
Zm00001d005740	Zm00001d008782
Zm00001d005740	Zm00001d032526
Zm00001d005740	Zm00001d005871
Zm00001d005740	Zm00001d009666
Zm00001d005740	Zm00001d034126
Zm00001d005740	Zm00001d052368
Zm00001d005740	Zm00001d022598
Zm00001d005740	Zm00001d048695
Zm00001d005740	Zm00001d044176
Zm00001d005740	Zm00001d041889
Zm00001d005740	Zm00001d008221
Zm00001d005740	Zm00001d013699
Zm00001d005740	Zm00001d010049
Zm00001d005740	Zm00001d013409
Zm00001d005740	Zm00001d012350
Zm00001d005740	Zm00001d051456
Zm00001d005740	Zm00001d021173
Zm00001d005740	Zm00001d025983
Zm00001d005740	Zm00001d006921
Zm00001d005740	Zm00001d046966
Zm00001d005740	Zm00001d022315
Zm00001d005740	Zm00001d010656
Zm00001d005740	Zm00001d037911
Zm00001d005740	Zm00001d033834
Zm00001d005740	Zm00001d028840
Zm00001d005740	Zm00001d020704
Zm00001d005740	Zm00001d048366
Zm00001d005740	Zm00001d006323
Zm00001d005740	Zm00001d052845
Zm00001d005740	Zm00001d041757
Zm00001d005740	Zm00001d039617
Zm00001d005740	Zm00001d021193
Zm00001d005740	Zm00001d015611
Zm00001d005740	Zm00001d012935
Zm00001d005740	Zm00001d038861
Zm00001d005740	Zm00001d025369
Zm00001d005740	Zm00001d023372
Zm00001d005740	Zm00001d050905
Zm00001d005740	Zm00001d014368
Zm00001d005740	Zm00001d054009
Zm00001d005740	Zm00001d051479
Zm00001d005740	Zm00001d015839
Zm00001d005740	Zm00001d036423
Zm00001d005740	Zm00001d033230
Zm00001d005740	Zm00001d041496
Zm00001d005740	Zm00001d039565
Zm00001d005740	Zm00001d023810
Zm00001d005740	Zm00001d047257
Zm00001d005740	Zm00001d020584
Zm00001d005740	Zm00001d039450
Zm00001d005740	Zm00001d033333
Zm00001d005740	Zm00001d012246
Zm00001d005740	Zm00001d034410
Zm00001d005740	Zm00001d033884
Zm00001d005740	Zm00001d048632
Zm00001d005740	Zm00001d017702
Zm00001d005740	Zm00001d034030
Zm00001d005740	Zm00001d010944
Zm00001d005740	Zm00001d025908
Zm00001d005740	Zm00001d011078
Zm00001d005740	Zm00001d025136
Zm00001d005740	Zm00001d038641
Zm00001d005740	Zm00001d006456
Zm00001d005740	Zm00001d051585
Zm00001d005740	Zm00001d047538
Zm00001d005740	Zm00001d012439
Zm00001d005740	Zm00001d041700
Zm00001d005740	Zm00001d036929
Zm00001d005740	Zm00001d007975
Zm00001d005740	Zm00001d037317
Zm00001d005740	Zm00001d017677
Zm00001d005740	Zm00001d028401
Zm00001d005740	Zm00001d037843
Zm00001d005740	Zm00001d012165
Zm00001d005740	Zm00001d031437
Zm00001d005740	Zm00001d018014
Zm00001d005740	Zm00001d042290
Zm00001d005740	Zm00001d014563
Zm00001d005740	Zm00001d006443
Zm00001d005740	Zm00001d039021
Zm00001d005740	Zm00001d019185
Zm00001d005740	Zm00001d048671
Zm00001d005740	Zm00001d013323
Zm00001d005740	Zm00001d041330
Zm00001d005740	Zm00001d000143
Zm00001d005740	Zm00001d004164
Zm00001d005740	Zm00001d005598
Zm00001d005740	Zm00001d001945
Zm00001d005740	Zm00001d003400
Zm00001d005740	Zm00001d003644
Zm00001d005740	Zm00001d005007
Zm00001d005740	Zm00001d002876
Zm00001d005740	Zm00001d003927
Zm00001d005740	Zm00001d003406
Zm00001d005740	Zm00001d003062
Zm00001d005740	Zm00001d000122
Zm00001d005740	Zm00001d002649
Zm00001d005740	Zm00001d000141
Zm00001d005740	Zm00001d003754
