# Supplementary material for: Dissecting the genetic architecture of yield-related traits by QTL mapping in maize
Source: Front Plant Sci. 2025 Aug 15;16:1624954. doi: 10.3389/fpls.2025.1624954 (PMC12394503; doi:10.3389/fpls.2025.1624954)
Supplement: Supplementary file 8 [file Table6.xlsx]

## Sheet: 原始结果
Supplementary Table S6. Gene ontology (GO) annotations of genes that interact with Zm00001d005740
GO term	Ontology	Description	Number in input list	Number in BG/Ref	P-value	FDR
GO:0051301	P	cell division	25	979	8.2e-11	9.7e-08
GO:0007017	P	microtubule-based process	24	880	5.5e-11	9.7e-08
GO:0007010	P	cytoskeleton organization	29	1317	6.9e-11	9.7e-08
GO:0008283	P	cell proliferation	21	705	2e-10	1.8e-07
GO:0006275	P	regulation of DNA replication	11	198	1.2e-08	8.8e-06
GO:0000911	P	cytokinesis by cell plate formation	13	324	2.4e-08	1.4e-05
GO:1902410	P	mitotic cytokinetic process	13	334	3.4e-08	1.5e-05
GO:0051052	P	regulation of DNA metabolic process	13	337	3.7e-08	1.5e-05
GO:0051567	P	histone H3-K9 methylation	11	220	3.5e-08	1.5e-05
GO:0061647	P	histone H3-K9 modification	11	229	5.2e-08	1.7e-05
GO:0000281	P	mitotic cytokinesis	13	350	5.7e-08	1.7e-05
GO:0032506	P	cytokinetic process	13	348	5.3e-08	1.7e-05
GO:0061640	P	cytoskeleton-dependent cytokinesis	13	356	6.9e-08	1.8e-05
GO:0010324	P	membrane invagination	13	357	7.1e-08	1.8e-05
GO:0009887	P	organ morphogenesis	22	1158	2e-07	4.8e-05
GO:0009886	P	post-embryonic morphogenesis	19	879	2.2e-07	4.8e-05
GO:0044707	P	single-multicellular organism process	100	12777	4.3e-07	9e-05
GO:0007275	P	multicellular organism development	98	12465	5.2e-07	0.0001
GO:0048367	P	shoot system development	34	2650	8.6e-07	0.00016
GO:1903047	P	mitotic cell cycle process	17	783	9.1e-07	0.00016
GO:0000910	P	cytokinesis	13	453	9.7e-07	0.00016
GO:0048826	P	cotyledon morphogenesis	6	59	1.1e-06	0.00017
GO:0016571	P	histone methylation	13	475	1.6e-06	0.00025
GO:0051322	P	anaphase	7	104	1.8e-06	0.00026
GO:0000226	P	microtubule cytoskeleton organization	14	561	1.8e-06	0.00026
GO:0007018	P	microtubule-based movement	10	268	1.9e-06	0.00026
GO:0044772	P	mitotic cell cycle phase transition	9	209	2.1e-06	0.00027
GO:0048856	P	anatomical structure development	104	13917	2.2e-06	0.00027
GO:0080090	P	regulation of primary metabolic process	79	9545	2.3e-06	0.00027
GO:0031323	P	regulation of cellular metabolic process	84	10393	2.3e-06	0.00027
GO:0044770	P	cell cycle phase transition	9	213	2.4e-06	0.00027
GO:0010389	P	regulation of G2/M transition of mitotic cell cycle	7	112	2.8e-06	0.00031
GO:1902749	P	regulation of cell cycle G2/M phase transition	7	113	3e-06	0.00032
GO:0032501	P	multicellular organismal process	118	16632	3.1e-06	0.00032
GO:0044767	P	single-organism developmental process	98	12990	4e-06	0.0004
GO:0000086	P	G2/M transition of mitotic cell cycle	7	120	4.4e-06	0.00043
GO:0000279	P	M phase	14	612	4.8e-06	0.00045
GO:0044839	P	cell cycle G2/M phase transition	7	122	4.8e-06	0.00045
GO:0010051	P	xylem and phloem pattern formation	9	234	5e-06	0.00045
GO:0048869	P	cellular developmental process	47	4685	5.2e-06	0.00047
GO:1901990	P	regulation of mitotic cell cycle phase transition	8	178	5.7e-06	0.00049
GO:0009908	P	flower development	24	1657	6e-06	0.0005
GO:1901987	P	regulation of cell cycle phase transition	8	181	6.4e-06	0.00053
GO:0048827	P	phyllome development	23	1552	6.6e-06	0.00053
GO:0003002	P	regionalization	14	632	6.9e-06	0.00054
GO:0009653	P	anatomical structure morphogenesis	47	4749	7.5e-06	0.00057
GO:0034968	P	histone lysine methylation	11	388	7.5e-06	0.00057
GO:0008213	P	protein alkylation	13	554	8.2e-06	0.00058
GO:0009888	P	tissue development	31	2545	7.9e-06	0.00058
GO:0006479	P	protein methylation	13	554	8.2e-06	0.00058
GO:0090567	P	reproductive shoot system development	24	1691	8.3e-06	0.00058
GO:0051726	P	regulation of cell cycle	15	736	8.5e-06	0.00058
GO:0032502	P	developmental process	115	16379	9.2e-06	0.00061
GO:0010588	P	cotyledon vascular tissue pattern formation	5	51	1e-05	0.00067
GO:1902589	P	single-organism organelle organization	23	1599	1.1e-05	0.00068
GO:0022402	P	cell cycle process	26	1962	1.1e-05	0.0007
GO:0018022	P	peptidyl-lysine methylation	11	405	1.1e-05	0.0007
GO:0050794	P	regulation of cellular process	131	19579	1.2e-05	0.00071
GO:0042127	P	regulation of cell proliferation	11	408	1.2e-05	0.00071
GO:2000112	P	regulation of cellular macromolecule biosynthetic process	61	7044	1.6e-05	0.00091
GO:0007389	P	pattern specification process	16	874	1.6e-05	0.00091
GO:0022403	P	cell cycle phase	16	877	1.6e-05	0.00093
GO:0051128	P	regulation of cellular component organization	17	990	1.9e-05	0.0011
GO:0044848	P	biological phase	16	889	1.9e-05	0.0011
GO:0010332	P	response to gamma radiation	6	103	2.2e-05	0.0012
GO:0007049	P	cell cycle	30	2584	2.8e-05	0.0015
GO:0016570	P	histone modification	16	923	3e-05	0.0016
GO:0060255	P	regulation of macromolecule metabolic process	74	9376	3.4e-05	0.0018
GO:0010556	P	regulation of macromolecule biosynthetic process	62	7404	3.6e-05	0.0018
GO:0006346	P	methylation-dependent chromatin silencing	7	169	3.6e-05	0.0018
GO:0044702	P	single organism reproductive process	41	4163	3.7e-05	0.0019
GO:0048519	P	negative regulation of biological process	43	4505	4.8e-05	0.0024
GO:0048598	P	embryonic morphogenesis	6	120	4.9e-05	0.0024
GO:0040008	P	regulation of growth	14	760	5e-05	0.0024
GO:0051171	P	regulation of nitrogen compound metabolic process	67	8331	5.5e-05	0.0026
GO:0010016	P	shoot system morphogenesis	15	870	5.6e-05	0.0026
GO:0000278	P	mitotic cell cycle	17	1089	6e-05	0.0028
GO:0048825	P	cotyledon development	7	189	7.2e-05	0.0032
GO:0048608	P	reproductive structure development	33	3139	7.3e-05	0.0032
GO:0061458	P	reproductive system development	33	3139	7.3e-05	0.0032
GO:0019219	P	regulation of nucleobase-containing compound metabolic process	63	7764	8e-05	0.0035
GO:0009965	P	leaf morphogenesis	10	422	8.5e-05	0.0036
GO:0006342	P	chromatin silencing	10	422	8.5e-05	0.0036
GO:0006306	P	DNA methylation	8	266	9e-05	0.0037
GO:0006305	P	DNA alkylation	8	266	9e-05	0.0037
GO:0022414	P	reproductive process	45	4935	9.1e-05	0.0037
GO:0032273	P	positive regulation of protein polymerization	7	196	9e-05	0.0037
GO:0048563	P	post-embryonic organ morphogenesis	9	344	9.3e-05	0.0037
GO:0051225	P	spindle assembly	5	83	9.2e-05	0.0037
GO:0099402	P	plant organ development	30	2768	9.5e-05	0.0037
GO:0007015	P	actin filament organization	9	345	9.5e-05	0.0037
GO:0019222	P	regulation of metabolic process	87	11973	0.00011	0.0041
GO:0045814	P	negative regulation of gene expression, epigenetic	10	435	0.00011	0.0041
GO:0051495	P	positive regulation of cytoskeleton organization	7	205	0.00012	0.0044
GO:0006260	P	DNA replication	16	1039	0.00012	0.0044
GO:0031048	P	chromatin silencing by small RNA	6	142	0.00012	0.0044
GO:0044728	P	DNA methylation or demethylation	8	279	0.00012	0.0045
GO:0043414	P	macromolecule methylation	16	1048	0.00013	0.0046
GO:0030029	P	actin filament-based process	11	534	0.00013	0.0046
GO:0009791	P	post-embryonic development	40	4254	0.00013	0.0046
GO:0051493	P	regulation of cytoskeleton organization	8	281	0.00013	0.0046
GO:0006355	P	regulation of transcription, DNA-templated	55	6591	0.00013	0.0046
GO:0000003	P	reproduction	47	5342	0.00014	0.0048
GO:0010212	P	response to ionizing radiation	6	147	0.00014	0.0048
GO:0010087	P	phloem or xylem histogenesis	7	212	0.00014	0.0048
GO:0048731	P	system development	63	7929	0.00015	0.0049
GO:2001141	P	regulation of RNA biosynthetic process	55	6643	0.00016	0.0054
GO:1903506	P	regulation of nucleic acid-templated transcription	55	6641	0.00016	0.0054
GO:0010583	P	response to cyclopentenone	7	217	0.00016	0.0054
GO:0006928	P	movement of cell or subcellular component	10	460	0.00017	0.0054
GO:0009889	P	regulation of biosynthetic process	65	8317	0.00018	0.0056
GO:0006325	P	chromatin organization	21	1677	0.00018	0.0056
GO:0031334	P	positive regulation of protein complex assembly	7	220	0.00018	0.0056
GO:0031326	P	regulation of cellular biosynthetic process	62	7818	0.00018	0.0056
GO:0016569	P	covalent chromatin modification	16	1088	0.00019	0.0059
GO:0000079	P	regulation of cyclin-dependent protein serine/threonine kinase activity	5	98	0.00019	0.0059
GO:0010468	P	regulation of gene expression	62	7837	0.00019	0.0059
GO:0006304	P	DNA modification	8	301	0.00021	0.006
GO:0050789	P	regulation of biological process	145	23410	0.0002	0.006
GO:0007051	P	spindle organization	5	99	0.0002	0.006
GO:0032271	P	regulation of protein polymerization	7	225	0.0002	0.006
GO:0048513	P	animal organ development	43	4830	0.00023	0.0066
GO:0048446	P	petal morphogenesis	5	102	0.00023	0.0066
GO:0044089	P	positive regulation of cellular component biogenesis	7	230	0.00023	0.0066
GO:0048569	P	post-embryonic organ development	16	1109	0.00024	0.0068
GO:0065007	P	biological regulation	153	25239	0.00029	0.0083
GO:1904029	P	regulation of cyclin-dependent protein kinase activity	5	108	0.0003	0.0083
GO:0009793	P	embryo development ending in seed dormancy	14	909	0.00031	0.0086
GO:0048523	P	negative regulation of cellular process	31	3115	0.00032	0.0087
GO:0045934	P	negative regulation of nucleobase-containing compound metabolic process	17	1257	0.00032	0.0087
GO:0048444	P	floral organ morphogenesis	8	322	0.00032	0.0087
GO:0048366	P	leaf development	14	914	0.00033	0.0087
GO:0003006	P	developmental process involved in reproduction	37	3998	0.00033	0.0087
GO:0051258	P	protein polymerization	9	411	0.00034	0.0089
GO:0051252	P	regulation of RNA metabolic process	55	6835	0.00034	0.0089
GO:0010305	P	leaf vascular tissue pattern formation	5	112	0.00035	0.0091
GO:0016458	P	gene silencing	12	720	0.00042	0.011
GO:0045010	P	actin nucleation	6	182	0.00043	0.011
GO:0030838	P	positive regulation of actin filament polymerization	6	183	0.00045	0.011
GO:0030036	P	actin cytoskeleton organization	9	428	0.00045	0.011
GO:0007346	P	regulation of mitotic cell cycle	8	340	0.00045	0.011
GO:0043254	P	regulation of protein complex assembly	7	259	0.00047	0.012
GO:0045892	P	negative regulation of transcription, DNA-templated	14	949	0.00047	0.012
GO:0018205	P	peptidyl-lysine modification	12	735	0.0005	0.012
GO:0032259	P	methylation	20	1689	0.00052	0.013
GO:0051253	P	negative regulation of RNA metabolic process	15	1078	0.00054	0.013
GO:0009855	P	determination of bilateral symmetry	6	198	0.00067	0.016
GO:0009799	P	specification of symmetry	6	202	0.00074	0.018
GO:0048465	P	corolla development	5	134	0.00077	0.018
GO:1903507	P	negative regulation of nucleic acid-templated transcription	14	998	0.00077	0.018
GO:1902679	P	negative regulation of RNA biosynthetic process	14	998	0.00077	0.018
GO:0051130	P	positive regulation of cellular component organization	8	368	0.00075	0.018
GO:0048441	P	petal development	5	134	0.00077	0.018
GO:0010564	P	regulation of cell cycle process	8	376	0.00086	0.02
GO:0006270	P	DNA replication initiation	5	138	0.00087	0.02
GO:0040029	P	regulation of gene expression, epigenetic	12	784	0.00088	0.02
GO:0030833	P	regulation of actin filament polymerization	6	210	0.0009	0.02
GO:0048316	P	seed development	16	1259	0.00092	0.021
GO:0030041	P	actin filament polymerization	6	214	0.00098	0.022
GO:0048437	P	floral organ development	13	910	0.001	0.022
GO:0033043	P	regulation of organelle organization	11	688	0.001	0.022
GO:0001558	P	regulation of cell growth	6	216	0.001	0.023
GO:0048646	P	anatomical structure formation involved in morphogenesis	24	2336	0.001	0.023
GO:2000241	P	regulation of reproductive process	12	804	0.0011	0.023
GO:0006996	P	organelle organization	57	7514	0.0011	0.024
GO:0006261	P	DNA-dependent DNA replication	11	699	0.0011	0.025
GO:0008064	P	regulation of actin polymerization or depolymerization	6	224	0.0012	0.026
GO:0010638	P	positive regulation of organelle organization	7	310	0.0013	0.027
GO:0032956	P	regulation of actin cytoskeleton organization	6	226	0.0013	0.027
GO:0032774	P	RNA biosynthetic process	59	7892	0.0013	0.027
GO:0030832	P	regulation of actin filament length	6	226	0.0013	0.027
GO:2000026	P	regulation of multicellular organismal development	17	1430	0.0013	0.027
GO:0048645	P	organ formation	7	311	0.0013	0.027
GO:0032970	P	regulation of actin filament-based process	6	228	0.0013	0.027
GO:0007127	P	meiosis I	7	318	0.0015	0.03
GO:0031047	P	gene silencing by RNA	9	513	0.0016	0.031
GO:0044087	P	regulation of cellular component biogenesis	7	322	0.0016	0.032
GO:0009624	P	response to nematode	6	241	0.0018	0.035
GO:0050793	P	regulation of developmental process	19	1765	0.0021	0.042
GO:0006351	P	transcription, DNA-templated	57	7722	0.0021	0.042
GO:0010154	P	fruit development	16	1383	0.0024	0.046
GO:0098763	P	mitotic cell cycle phase	7	346	0.0024	0.046
GO:0048580	P	regulation of post-embryonic development	12	886	0.0024	0.046
GO:0097659	P	nucleic acid-templated transcription	57	7764	0.0024	0.047
GO:0008154	P	actin polymerization or depolymerization	6	260	0.0026	0.049
GO:0008092	F	cytoskeletal protein binding	20	675	6.1e-10	2.3e-07
GO:0003777	F	microtubule motor activity	10	204	1.8e-07	1.7e-05
GO:1990939	F	ATP-dependent microtubule motor activity	5	20	1.6e-07	1.7e-05
GO:0008574	F	ATP-dependent microtubule motor activity, plus-end-directed	5	19	1.3e-07	1.7e-05
GO:0003774	F	motor activity	10	268	1.9e-06	0.00015
GO:0015631	F	tubulin binding	11	354	3.2e-06	0.0002
GO:0005515	F	protein binding	48	4891	7.3e-06	0.0004
GO:0008017	F	microtubule binding	10	324	9.6e-06	0.00046
GO:0003676	F	nucleic acid binding	71	9561	0.00038	0.016
GO:0003779	F	actin binding	7	281	0.00074	0.028
GO:0005874	C	microtubule	14	513	6.6e-07	0.00011
GO:0005871	C	kinesin complex	8	130	6.1e-07	0.00011
GO:0099512	C	supramolecular fiber	14	550	1.5e-06	0.00012
GO:0099513	C	polymeric cytoskeletal fiber	14	549	1.4e-06	0.00012
GO:0005856	C	cytoskeleton	22	1367	3e-06	0.0002
GO:0005875	C	microtubule associated complex	10	308	6.3e-06	0.00035
GO:0005634	C	nucleus	93	12629	2.7e-05	0.0011
GO:0015630	C	microtubule cytoskeleton	16	912	2.6e-05	0.0011
GO:0044430	C	cytoskeletal part	16	1057	0.00014	0.0052
GO:0005886	C	plasma membrane	56	6798	0.00016	0.0053
